# Supplementary material for: Local Ecological Knowledge and Cultural Perceptions of Snakes in Sudan
Source: Ecol Evol. 2026 Jan 18;16(1):e72959. doi: 10.1002/ece3.72959 (PMC12812858; doi:10.1002/ece3.72959)
Supplement: Supplementary file 2 — Appendix S2: ece372959‐sup‐0002‐AppendixS2.xlsx. [file ECE3-16-e72959-s002.xlsx]

## Sheet: Translated
Timestamp	Age group	Gender	State	District	Are snakes abundant in your area?	Areas prefered by snakes	If other, name it	In which season do snakes appear more frequently? Select all that apply.	Do you know any dangerous species of snakes in your area?	If your answer is yes, list the names of the snakes found in your area	Are there traditional ways to identify snakes in your community?	Are there any stories or beliefs associated with snakes in your area?	If you answered 'yes' to the previous question, could you share a story or belief with us?	How do people in your community usually deal with snakes?	Are there specific people in your community who are considered experts in handling snakes?	How do people distinguish between venomous and non-venomous snakes?	Have you noticed a change in the number of snakes over time?	Have you noticed any change in the activity or behavior of snakes during the current war?	What do snakes in your area feed on?	If you answered 'other' to the previous question, please mention them here	What are the main reasons people encounter snakes in your area?	If you answered 'Other' to the previous question, please specify here	Are snake bites common in your area?	Are there traditional treatments for snake bites in your community?	If you answered yes to the previous question, please specify the traditional treatments used	The plant used is	The drink used is	Eats or chews	If you answered 'other,' please specify the traditional treatment used here	More than one type of treatment is used together	Have you or your community received any awareness about snakes or how to handle their bites?	Are there any beliefs or traditional practices that help preserve snake populations?	If you answered 'yes' to the previous question, please mention them here	How does your community feel about protecting snakes?	Are there any scientific or government programs to study snakes in your area?	Do you think integrating traditional knowledge with science could improve the protection of both humans and snakes?	Do you know where the practitioner/expert/healer obtains the traditional treatment from?	If you answered 'yes' to the previous question, please clarify here.	The traditional treatment used	What is your opinion on the following statement: 'Snakes are important creatures that should be protected'?	Are you willing to participate in future studies about snakes?	Do you think this questionnaire covered all the topics related to traditional knowledge about snakes?	Is there anything else you would like to share about snakes or the traditional knowledge related to them?
45697.4	31–50	Male	White Nile State	Al Gutaina	Yes	Agricultural areas,Near water, Khalaa		Rainy Season	No		No	Yes		Avoid it, Kill it, Coexisting with it without interaction	I dont know	According to the color or patterns, According to the size or shape of the head.	Stable	I don’t know	Rodents, Other snakes		I don’t know		No	Yes	I don’t know						No	No		Neutral	No	No				Neutral	Maybe	No
2025-02-09 00:14:45	31–50	Female	Al Jazirah State	Al Kamlin	No	Forests, Khalaa		Summer	No		No	No		Avoid it	I dont know	I don’t know	I don’t know	I don’t know	I don’t know		Farming and land preparation		No	Yes	Other				Removing the snake's teeth		No	No		Neutral	No	Yes				Neutral	No	Yes	I dont know
2025-02-10 05:24:18	>50	Female	South Kordofan State	Gadeer	Yes	Agricultural areas,Near water, Near houses, Other	Inside buildings	Rainy Season, Summer	Yes	Echis sp, Bitis arietans	Yes	Yes	The family considers it a bad omen to mention the snake, and they believe that the father takes revenge on the killer.	Avoid it	Yes	According to the color or patterns, According to the size or shape of the head.	I don’t know	I don’t know	Frogs and toads, Birds		Farming and land preparation,They live near houses, The presence of birds in the house		Yes	Yes	More than one type of treatment is used together					Using poultice plants to extract the fangs, Incising the area and sucking out the venom	No	Yes	Dont kill it and it wont harm you	Neutral	No	Yes	No		Local	Strongly agree	Maybe	Yes
2025-04-02 22:53:42	31–50	Male	Sennar State	El Suki	Yes	Agricultural areas, Forests, Khalaa		Rainy Season	Yes	Bitis arietans, Echis sp., Naja	No	No		Avoid it, Kill it	Yes	According to the color or patterns	Decreasing	I don’t know	Rodents, Birds, Insects		Farming and land preparation, Harvest season, While hunting		Yes	Yes	More than one type of treatment is used together					Using poultice plants to extract the fangs, Incising the area and sucking out the venom, Using a venom stone	No	No		Opposed	I don’t know	Yes	No		I don’t know	Strongly disagree	No	Yes
2025-02-08 23:06:05	> 50	Male	White Nile State	Kusti	No	Other	Under water pots and charcoal packs	Summer	No		No	Yes	Don’t mention it at night	Avoid it	No	I don’t know	I don’t know	I don’t know	I don’t know		I don’t know		No	No	I don’t know						No	No		Opposed	No	Yes				Strongly disagree	Yes	No	Why are snakes important?
2025-02-08 10:57:56	> 50	Male	Al Qadarif State	Al Qadarif	Yes	Agricultural areas, Forests, Khalaa		Dry season, All year round	No		Yes	Yes	Ab Lamba, who misleads travelers at night.	Kill it	I dont know	I don’t know	Decreasing	I don’t know	Rodents, Frogs and toads, Birds		Farming and land preparation, Harvest season, Other	Sometimes under stored items in warehouses or old belongings	No	Yes	Incising the area and sucking out the venom						No	Yes	Not killing them for religious reasons, as they are believed to be associated with jinn.	Neutral	I don’t know	Yes				Neutral	Maybe	Yes
2025-02-08 10:59:32	31–50	Male	Kassala State	Kassala	Yes	Agricultural areas,Near water, Near houses, Khalaa		All year round	Yes	Atractaspis, Bitis arietans, Naja	Yes	No		Kill it	Yes	According to the color or patterns	Stable	I don’t know	Rodents, Other snakes, Birds, Insects		Farming and land preparation, Harvest season,They live near houses		Yes	Yes	Incising the area and sucking out the venom						No	No		Neutral	I don’t know	Yes				Neutral	Maybe	Yes
2025-02-09 20:49:14	31–50	Female	Kassala State	Kassala	Yes	Agricultural areas,Near water, Sand dunes		Rainy Season	Yes	Naja nubiae	Yes	Yes	The snake records the image of its killer in its eyes.	Avoid it	I dont know	According to the color or patterns	Stable	No	Rodents, Birds		Farming and land preparation, Harvest season, While hunting, The presence of birds in the house		Yes	Yes	Incising the area and sucking out the venom						Yes	No		Neutral	I don’t know	Yes				Strongly agree	Yes	No
2025-02-17 09:30:17	31–50	Female	River Nile State	Ad-Dāmar	Yes	Near houses, Sand dunes		Rainy Season, Dry season, All year round, Summer	No		No	No		Kill it	I dont know	According to the size or shape of the head.	I don’t know	I don’t know	Rodents, Frogs and toads, Birds		They live near houses, The presence of birds in the house		No	Yes	Using poultice herbs to extract the fangs	Usher (Calotropis), Colocynth, Neem, Acacia, Herbs I don't know the names of it					Yes	No		Neutral	I don’t know	Yes				Strongly agree	Maybe	Yes
2025-02-08 11:57:21	31–50	Male	Khartoum State	Khartoum	No	Agricultural areas,Near water		Rainy Season, Summer	No		No	No		Kill it	I dont know	I don’t know	Decreasing	I don’t know	I don’t know		They live near houses		No	Yes	Incising the area and sucking out the venom						No	No		Opposed	No	Yes				Neutral	Maybe	No
2025-02-08 21:22:17	31–50	Male	Khartoum State	Khartoum	No	Other	Rare to see snakes	Rainy Season	No		No	No		Kill it	No	I don’t know	I don’t know	I don’t know	I don’t know		I don’t know		No	No	I don’t know						No	No		Neutral	I don’t know	Yes				Disagree	Maybe	Yes
2025-02-08 23:52:38	31–50	Male	River Nile State	Berber	No	Agricultural areas		Rainy Season	No		No	No		Kill it	I dont know	They cannot distinguish	I don’t know	I don’t know	I don’t know		Farming and land preparation		No	Yes	Incising the area and sucking out the venom						No	No		Opposed	I don’t know	Yes				Neutral	Maybe	No
2025-02-08 12:37:53	31–50	Female	Northern State	Merwe	Yes	Near water		Summer	No	I don’t know	Yes	No		Kill it	I dont know	I don’t know	Increasing	I don’t know	I don’t know		They live near houses		No	Yes	More than one type of treatment is used together					Using poultice plants to extract the fangs	No	No		Opposed	I don’t know	Yes	No		Local	Strongly disagree	Maybe	Yes	Move away from houses
2025-02-08 12:54:46	> 50	Male	North Kordofan State	Ar-Rahad	Yes	Agricultural areas, Forests, Sand dunes		Rainy Season, Summer	Yes		No	No		Kill it	No	According to the color or patterns	I don’t know	I don’t know	Rodents, Insects		Farming and land preparation, Harvest season		Yes	Yes	More than one type of treatment is used together					Using poultice plants to extract the fangs, Incising the area and sucking out the venom	No	No		Opposed	No	Yes	No		I don’t know	Strongly disagree	Yes	Yes	Thank you for inviting me
2025-02-08 22:40:31	> 50	Male	West Kordofan State	En Nahud	Yes	Forests		All year round	Yes	Echis sp	No	No		Kill it	No	According to the color or patterns	Decreasing	I don’t know	Rodents, Birds		Farming and land preparation		Yes	Yes	More than one type of treatment is used together					Using poultice plants to extract the fangs	No	No		Opposed	No	Yes	No		Local	Disagree	Maybe	Yes
2025-02-08 15:01:59	> 50	Male	Al Jazirah State	Al Kamlin	Yes	Agricultural areas, Near houses, Khalaa		All year round	Yes		Yes	Yes	Sheikh Ibrahim Al-Kabbashi is invoked for protection from the evil of snakes and scorpions	Avoid it, Kill it	No	According to the color or patterns	Decreasing	I don’t know	Rodents, Frogs and toads		Harvest season,They live near houses		No	Yes	Incising the area and sucking out the venom						No	No		Neutral	No	Yes				Strongly agree	Yes	Yes
2025-04-02 01:25:36	> 50	Male	South Darfur State	Bilail	Yes	Agricultural areas, Forests, Khalaa		Rainy Season, Summer	Yes	Echis, Psammophis, Atractaspis, Naja, Pythes	Yes	No		Avoid it, Kill it	Yes	I don’t know	Decreasing	I don’t know	Rodents, Birds, Insects		Farming and land preparation, Harvest season		Yes	Yes	More than one type of treatment is used together					Using poultice plants to extract the fangs, Incising the area and sucking out the venom	No	No		Opposed	I don’t know	Yes	No		Local	Strongly disagree	Yes	Yes	No
2025-02-27 17:06:45	> 50	Female	Northern State	Ed Debba	Yes	Agricultural areas, Forests, Near houses		All year round	No		Yes	No		Kill it	Yes	According to the color or patterns, According to the size or shape of the head.	Increasing	No	Rodents, Frogs and toads, Insects		Farming and land preparation, Harvest season,They live near houses, The presence of birds in the house		Yes	Yes	More than one type of treatment is used together					Using poultice plants to extract the fangs, Incising the area and sucking out the venom	Yes	No		Opposed	No	Yes	No		Local	Agree	Maybe	No
2025-02-16 13:09:22	31–50	Male	River Nile State	Abu Hamad	Yes	Agricultural areas		Rainy Season	No		Yes	No		Avoid it	I dont know	According to the color or patterns	Increasing	I don’t know	Birds		Farming and land preparation		No	No	More than one type of treatment is used together					Incising the area and sucking out the venom	No	No		Neutral	I don’t know	Yes	No		Local	Neutral	Maybe	Yes
2025-02-08 20:36:33	31–50	Male	River Nile State	Abu Hamad	Yes	Agricultural areas, Forests, Sand dunes		Rainy Season, Summer	Yes	I don’t know	No	Yes	It is claimed that the black-colored snake is from the jinn, and it should not be killed.	Kill it	No	They cannot distinguish	Stable	No	Rodents, Insects		Farming and land preparation, Harvest season, Other	In houses that are adjacent to farms	Yes	Yes	Other				Removing the snake's teeth		Yes	No		Opposed	No	Yes				Strongly disagree	Yes	Yes	I hope training and awareness programs on venomous creatures can be provided in villages and rural areas, especially for farmers, along with ensuring the availability of vaccines and antivenoms.
2025-02-08 20:18:04	18–30	Male	Khartoum State	Karrari	Yes	Agricultural areas, Near houses	In the house (near the Nile River)	Rainy Season	No		Yes	No		Kill it	I dont know	According to the color or patterns, According to the size or shape of the head.	Increasing	Yes	Rodents, Frogs and toads		Farming and land preparation,They live near houses, Other	They come from the farms on the Nile's bank to the houses.	Yes	Yes	Incising the area and sucking out the venom						No	No		Opposed	No	Yes				Strongly agree	Yes	Yes
2025-02-08 12:26:42	31–50	Male	Sennar State	East Sennar	Yes	Agricultural areas		Rainy Season	Yes	Echis, Naja	Yes	Yes	Large snakes are believed to be a type of jinn.	Kill it	No	According to the size or shape of the head.	Decreasing	No	Rodents		Farming and land preparation		Yes	Yes	Incising the area and sucking out the venom						No	No		Neutral	No	Yes				Neutral	Yes	Yes	The state should establish research institutions to benefit from these organisms for producing antivenoms
2025-04-02 22:41:58	31–50	Male	East Darfur State	El Daein	Yes	Agricultural areas, Forests, Sand dunes, Khalaa		Rainy Season	Yes	Echis	Yes	Yes	Some snakes bite on Fridays, some break the nasal passages like the 'Aslah' (a specific type), and some wait until a person goes into the water and then coil around their legs.	Kill it	No	According to the color or patterns	Decreasing	I don’t know	Rodents		Farming and land preparation, Harvest season		Yes	Yes	More than one type of treatment is used together					Using poultice plants to extract the fangs	No	No		Opposed	No	Yes	No		Local	Strongly disagree	Yes	Yes	Recovery occurs only when the snake’s fangs are removed from the bitten person
2025-02-08 12:20:00	31–50	Male	River Nile State	Abu Hamad	Yes	Agricultural areas		Summer	No		Yes	No		Avoid it, Kill it	I dont know	According to the color or patterns, According to the size or shape of the head.	Stable	No	Birds, Other	Young goats and sheep, especially on the Nile islands	Farming and land preparation, Harvest season		Yes	Yes	More than one type of treatment is used together					Incising the area and sucking out the venom, Using a venom stone	No	No		Neutral	No	Yes	Yes	Cupping therapy	Local	Strongly agree	Yes	Yes	1/ Understanding the potential future benefits of these organisms. 2/ Identifying the venomous species and avoiding them.
2025-02-08 14:27:37	> 50	Male	Red Sea State	Port Sudan	No	Agricultural areas, Khalaa		Rainy Season	No		No	No		Avoid it, Kill it	No	I don’t know	I don’t know	I don’t know	Rodents		Farming and land preparation,They live near houses		No	No	I don’t know						No	No		Opposed	No	Yes				Agree	Yes	Yes
2025-02-10 14:03:37	> 50	Female	Northern State	Al Goled	No	Agricultural areas, Forests		Rainy Season	No		Yes	Yes	The snake records the image of its killer in its eyes.	Avoid it, Kill it	No	According to the color or patterns, According to the size or shape of the head.	Increasing	No	Rodents, Frogs and toads, Birds, Other	Young goats and sheep, especially on the Nile islands	Farming and land preparation, Harvest season,They live near houses, The presence of birds in the house		No	Yes	More than one type of treatment is used together					Using poultice plants to extract the fangs	No	No		Neutral	No	Yes	No		Local	Strongly disagree	Maybe	Yes
2025-02-08 22:55:57	31–50	Female	Khartoum State	Jebel Aulia	No	Agricultural areas, Forests		Rainy Season	No		No	No		Kill it	No	I don’t know	I don’t know	I don’t know	I don’t know		Farming and land preparation		No	No	I don’t know						Yes	No		Opposed	I don’t know	Yes				Neutral	Maybe	Yes
2025-02-09 00:13:58	31–50	Female	Al Jazirah State	Al-Hasaheisa	No	Khalaa		Summer	No		Yes	No		Kill it	I dont know	According to the color or patterns	Decreasing	I don’t know	I don’t know		Farming and land preparation		No	Yes	Using poultice herbs to extract the fangs	Herbs I don't know the names of					No	No		Supportive	No	Yes				Strongly disagree	Maybe	Yes
2025-02-08 15:04:09	> 50	Male	West Kordofan State	En Nahud	Yes	Khalaa		Rainy Season	Yes	Echis	No	No		Kill it	Yes	According to the size or shape of the head.	Decreasing	No	Insects		They live near houses		Yes	Yes	Using poultice herbs to extract the fangs	Herbs I don't know the names of					No	No		Opposed	No	Yes				Neutral	Yes	Yes
2025-02-08 15:35:31	> 50	Male	Al Qadarif State	East Galabat	Yes	Khalaa		Summer	No	Echis	No	No		Avoid it	I dont know	According to the color or patterns	Decreasing	I don’t know	Rodents		Harvest season		Yes	Yes	More than one type of treatment is used together					Incising the area and sucking out the venom	No	No		Opposed	No	Yes	Yes	Traditional treatments	Local	Strongly disagree	Yes	Yes
2025-02-08 12:04:30	> 50	Female	Al Jazirah State	Wad Madani	No	Agricultural areas,Near water, Khalaa, Other	Abandoned houses	Summer	No		Yes	Yes	It could be from the jinn	Kill it	I dont know	According to the color or patterns	I don’t know	I don’t know	Rodents, Birds, Other	Eggs	Farming and land preparation, Other	The presence of animal pens (made of reeds or straw)	No	Yes	Incising the area and sucking out the venom						No	No		Neutral	I don’t know	Yes				Neutral	Maybe	Yes	No
2025-02-13 10:17:50	> 50	Male	Blue Nile State	Ad Damazin	Yes	Agricultural areas,Near water, Khalaa		Rainy Season	Yes	Naja	No	Yes	An attempt to provoke certain long-necked birds by saying that the snake has a longer neck than theirs, causing the birds to walk and raise their necks higher, making them longer. This is done with a rhythmic beat	Avoid it	Yes	According to the color or patterns	Decreasing	No	I don’t know		Farming and land preparation,They live near houses		Yes	Yes	Using poultice herbs to extract the fangs	Herbs I don't know the names of					Yes	No		Opposed	No	Yes				Strongly disagree	Maybe	Yes	I expected a question about snakes importance
2025-02-12 17:08:41	> 50	Female	Blue Nile State	Ad Damazin	Yes	Agricultural areas, Khalaa, Other	inside the house during the rainy season	Rainy Season	No		No	No		Kill it	Yes	I don’t know	I don’t know	I don’t know	I don’t know		I don’t know		Yes	Yes	More than one type of treatment is used together					Using poultice plants to extract the fangs, Incising the area and sucking out the venom	No	No		Opposed	I don’t know	Yes	No		Local	Strongly agree	Maybe	Yes	No
2025-02-08 23:06:44	31–50	Female	Khartoum State	Khartoum	No	Agricultural areas		Rainy Season	No		No	No		Kill it	Yes	I don’t know	I don’t know	I don’t know	I don’t know		Other	Going to farms that are very far from the houses	No	Yes	Incising the area and sucking out the venom						No	No		Opposed	Yes	Yes				Strongly agree	No	Yes	In our area, snakes may come with construction materials such as sand. Community awareness on this issue needs to be raised.
2025-02-10 22:38:29	31–50	Female	Northern State	Delgo	Yes	Agricultural areas,Near water, Near houses, Sand dunes, Khalaa, Other	Abandoned houses	All year round	Yes	Naja nubiae	Yes	Yes	My grandmother used to say that a snake would come and sit under the water container (zayr). She would prevent anyone from reaching it or disturbing it, because it was her late grandfather, the Faki, who had passed away. The snake would come in the form of him, greeting the family, reassuring them, and protecting them as well. They believed that the descendants of theFaki family, after death, wou…	Avoid it, Hunt it, Kill it, Respect it, Worship it, Coexisting with it without interaction	Yes	According to the color or patterns, According to the size or shape of the head.	Increasing	Yes	Rodents, Birds, Other	Young goats and sheep, especially on the Nile islands	Farming and land preparation, Harvest season,They live near houses, The presence of birds in the house, Other		Yes	Yes	Using poultice herbs to extract the fangs	Herbs I don't know the names of					Yes	No		Neutral	Yes	Yes				Strongly agree	Yes	No	The study covered the main topics excellently, and I was particularly drawn to the mythological aspect due to my specialization. The snake is one of the powerful and revered animals and has played an important role in the beliefs of ancient civilizations. Many of these beliefs have been passed down and are still held by some communities today.
2025-02-08 12:00:11	31–50	Male	Khartoum State	Khartoum North	No	Agricultural areas, Near houses		Rainy Season, Summer	No		No	No		Kill it	I dont know	I don’t know	I don’t know	I don’t know	I don’t know		I don’t know		No	Yes	Incising the area and sucking out the venom						No	No		Opposed	I don’t know	Yes				Neutral	Maybe	Yes
2025-02-11 12:36:59	18–30	Female	Northern State	Delgo	Yes	Near houses, Sand dunes, Khalaa		All year round	Yes	Naja	No	No		Kill it	No	They cannot distinguish, I don’t know	Stable	No	Rodents		Farming and land preparation, Harvest season,They live near houses		Yes	Yes	More than one type of treatment is used together					Using poultice plants to extract the fangs, Drink, Incising the area and sucking out the venom	No	No		Opposed	No	Yes	No		Local	Neutral	No	Yes
2025-02-08 10:39:21	> 50	Male	Al Qadarif State	Al Qadarif	Yes	Agricultural areas		Rainy Season	No		Yes	Yes	Most local residents believe that the snake is a type of jinn.	Kill it	I dont know	According to the color or patterns	I don’t know	I don’t know	Rodents, Birds, Insects		Farming and land preparation		Yes	Yes	Using poultice herbs to extract the fangs	Herbs I don't know the names of					No	No		Neutral	I don’t know	Yes				Disagree	Maybe	Yes	The lack of first aid in most agricultural areas is the main reason for the death of most victims.
2025-04-01 21:53:30	31–50	Male	South Darfur State	Nyala	Yes	Agricultural areas, Sand dunes		Rainy Season	Yes	Echis	Yes	Yes		Kill it	Yes	According to the color or patterns	I don’t know	I don’t know	Rodents, Birds, Insects		Farming and land preparation, Harvest season		Yes	Yes	Using poultice herbs to extract the fangs	Herbs I don't know the names of					Yes	No		Opposed	I don’t know	Yes				Strongly disagree	Yes	No
2025-02-08 11:04:38	> 50	Male	Al Qadarif State	Gedarif Center	Yes	Agricultural areas, Forests, Sand dunes, Other	Mountains and rocks	Rainy Season	Yes	Naja, Psammophis, Echis	Yes	Yes	It is believed that some snakes guarding treasures are demons. And there is actually a story, and I was one of the witnesses to that snake when I was a child. It was a snake with white hairs on its head, and it swallowed a whole chicken in front of us. No one was able to catch it. It resisted all the men fiercely until it disappeared, leaving behind a piece of its tail with a white hair on it.	Avoid it, Kill it	Yes	According to the color or patterns, According to the size or shape of the head.	I don’t know	Yes	Rodents, Birds, Insects		Farming and land preparation, Harvest season,They live near houses, The presence of birds in the house		Yes	Yes	More than one type of treatment is used together					Using poultice plants to extract the fangs, Incising the area and sucking out the venom	No	No		Opposed	No	Yes	Yes	From farms and mountains	Local	Agree	No	Yes	Snakes do not usually attack those who do not threaten them; they are peaceful as long as they feel safe. Bites usually occur when a person accidentally steps on a snake, and it bites in self-defense.
2025-02-08 22:01:48	18–30	Male	Al Qadarif State	Al Qadarif	Yes	Agricultural areas,Near water, Khalaa		Rainy Season	Yes	Naja	Yes	No		Kill it, Coexisting with it without interaction	Yes	According to the color or patterns, According to the size or shape of the head.	Stable	No	Rodents, Other snakes, Insects		Farming and land preparation		Yes	Yes	More than one type of treatment is used together					Using poultice plants to extract the fangs, Eating or fasting, Drink, Incising the area and sucking out the venom, Using a venom stone	Yes	No		Opposed	I don’t know	Yes	Yes	Plants a chicken chicks	Local	Neutral	Yes	No	Snakes play an important role in maintaining ecological balance, as they help control the populations of rodents and insects, benefiting both agriculture and the environment.
2025-02-09 09:40:06	31–50	Female	Kassala State	Kassala	No	Agricultural areas, Forests,Near water, Near houses		Summer	No		Yes	Yes		Kill it	I dont know	According to the color or patterns, According to the size or shape of the head.	Increasing	I don’t know	Rodents, Frogs and toads, Insects		Farming and land preparation, Harvest season		No	Yes	Incising the area and sucking out the venom						No	No		Neutral	I don’t know	Yes				Disagree	No	No
2025-02-08 13:16:50	31–50	Female	Northern State	Ed Debba	Yes	Agricultural areas, Near houses		Summer	No		Yes	No		Kill it	I dont know	According to the color or patterns, According to the size or shape of the head.	Decreasing	I don’t know	Birds		Farming and land preparation,They live near houses		Yes	Yes	I don’t know						Yes	No		Neutral	No	Yes				Strongly agree	No	Yes
2025-02-13 18:03:14	31–50	Male	Khartoum State	Omdurman	No	Agricultural areas		Rainy Season	No		Yes	Yes	Associated with the jinn	Avoid it	Yes	According to the color or patterns	Decreasing	I don’t know	Rodents		Farming and land preparation		No	Yes	Incising the area and sucking out the venom						No	No		Opposed	No	Yes				Strongly agree	Yes	Yes	A natural heritage that must be preserved.
2025-02-09 03:35:51	> 50	Male	Sennar State	Ad Dinder	Yes	Other	all areas	Rainy Season	Yes	Naja nigricollis- Naja melanoleuca - python sebae - Atractaspis microlepidota - psammophis mossambicus - Psammophis sibilance - Causes rohmbeatus - Bitis areitans - Echis carinatus - leptotyphlops longicaudus	Yes	Yes	They believe that some of them are jinn, as one person shot at a huge snake and became blind from that moment. It is rumored that some have seen a type of snake with a jewel in its mouth, which it places at night to attract night insects and feed on them. Some believe that certain types of cobras live in pairs and can recognize who killed their mate from the last image the dead snake saw of its k…	Kill it	Yes	According to the color or patterns	Decreasing	No	All		Other	All mentioned above	Yes	Yes	More than one type of treatment is used together+ They drink the ashes of the Salajim tree and use a bandage made from its bark to treat snake bites					Using poultice plants to extract the fangs, Eating or fasting, Drink, Incising the area and sucking out the venom, Using a venom stone	Yes	Yes	Some believe that killing a snake brings misfortune, and that the appearance of certain snakes, like the puff adder (Bitis arietans), foretells a rainy autumn.	Opposed	Yes	Yes	Yes	Inhereted recipes	Local	Strongly agree	Yes	No	Some tribes consume snake meat and use other parts, such as skins and fat, which can affect their natural balance.
2025-02-08 17:15:27	31–50	Male	Northern State	Ed Debba	Yes	Agricultural areas, Near houses		Summer	No		No	Yes		Kill it	Yes	I don’t know	Increasing	Yes	Rodents, Frogs and toads, Birds		Farming and land preparation, Harvest season,They live near houses		Yes	Yes	More than one type of treatment is used together					Using poultice plants to extract the fangs, Incising the area and sucking out the venom	No	No		Neutral	No	Yes	No		Imported	Neutral	No	Yes
2025-02-08 21:46:30	31–50	Male	Khartoum State	Khartoum	No	Agricultural areas		Rainy Season, Summer	No		No	No		Avoid it, Kill it	No	They cannot distinguish	Stable	I don’t know	Rodents		They live near houses		No	No	I don’t know						No	No		Neutral	No	Yes				Strongly agree	Maybe	No
2025-02-08 11:45:40	> 50	Male	Northern State	Ed Debba	No	Agricultural areas, Sand dunes, Khalaa, Other	Fallow agricultural lands, especially those being cultivated for the first time	Summer	No		No	No		Kill it	I dont know	I don’t know	Decreasing	I don’t know	I don’t know		Farming and land preparation		No	Yes	I don’t know						No	No		Opposed	No	Yes				Strongly disagree	Yes	Yes	Our knowledge about snakes is very limited, perhaps due to our fear of them and even of mentioning their name. This makes us cautious about acquiring information in this field. However, that does not prevent us from watching nature documentaries, especially those about snakes. May God protect us and you from them.
2025-02-08 11:42:08	31–50	Female	Northern State	Al Goled	No	Agricultural areas, Near houses		All year round	Yes	Viperidae	No	No		Avoid it, Kill it	I dont know	They cannot distinguish	I don’t know	I don’t know	Rodents		They live near houses		Yes	Yes	Using poultice herbs to extract the fangs	Herbs I don't know the names of					Yes	No		Neutral	I don’t know	Yes				Strongly agree	Yes	No
2025-02-08 11:51:06	31–50	Female	Al Jazirah State	Al-Hasaheisa	No	Agricultural areas, Forests, Sand dunes		Dry season, Summer	No		No	No		Kill it	Yes	I don’t know	I don’t know	I don’t know	I don’t know		Farming and land preparation		Yes	Yes	Incising the area and sucking out the venom						No	No		Neutral	No	Yes				Strongly agree	Maybe	Yes
2025-02-14 15:53:17	31–50	Male	North Darfure State	Dar es Salaam	No	Agricultural areas,Near water, Sand dunes, Other	Mountains and rocks	Winter	No		Yes	Yes		Avoid it	I dont know	I don’t know	I don’t know	I don’t know	I don’t know		Farming and land preparation		Yes	No	I don’t know						No	No		Neutral	I don’t know	Yes				Strongly agree	Maybe	Yes
2025-02-12 01:12:36	18–30	Female	Sennar State	East Sennar	Yes	Agricultural areas,Near water, Khalaa		Rainy Season	Yes	Echis	No	No		Avoid it, Kill it	Yes	According to the color or patterns	Decreasing	I don’t know	Rodents		Farming and land preparation, Harvest season		No	Yes	Incising the area and sucking out the venom						No	No		Neutral	No	Yes				Neutral	Yes	Yes
2025-02-08 15:05:51	31–50	Male	River Nile State	Shendi	No	Agricultural areas		All year round	No		No	Yes	It is believed that the snake spits its venom into uncovered milk, causing the death of the person who drinks the milk	Kill it	Yes	They cannot distinguish	Decreasing	I don’t know	Rodents, Frogs and toads		Farming and land preparation		No	Yes	Drinks		Lime				No	No		Opposed	I don’t know	Yes				Strongly agree	No	Yes
2025-04-01 22:07:17	> 50	Female	South Darfur State		Yes	Agricultural areas		Rainy Season	Yes	Echis	No	No		Kill it	I dont know	According to the color or patterns	Decreasing	I don’t know	Rodents		Farming and land preparation		Yes	Yes	More than one type of treatment is used together						No	No		Neutral	I don’t know	Yes	No		Local	Disagree	Maybe	Yes
2025-02-11 18:00:08	18–30	Female	River Nile State	Atbara	No	Khalaa		Dry season	No		No	No		Avoid it	I dont know	According to the color or patterns, I don’t know	I don’t know	I don’t know	I don’t know		Farming and land preparation, Harvest season		No	Yes	Incising the area and sucking out the venom						No	No		Opposed	I don’t know	Yes				Disagree	No	Yes
2025-02-08 23:09:32	31–50	Female	Khartoum State	Khartoum North	No	Agricultural areas		Rainy Season	No		No	No		Avoid it	No	They cannot distinguish	Stable	No	I don’t know		Farming and land preparation		No	Yes	Incising the area and sucking out the venom						No	No		Neutral	I don’t know	Yes				Strongly agree	No	Yes
2025-02-17 23:44:35	31–50	Male	Khartoum State	Omdurman	Yes	Near water, Sand dunes		Rainy Season, Summer	Yes	Echis	Yes	Yes	The black snake is associated with demons.	Avoid it, Kill it	Yes	According to the size or shape of the head.	Decreasing	Yes	Rodents, Birds, Insects		They live near houses, The presence of birds in the house		Yes	Yes	Using a venom stone						No	No		Neutral	Yes	Yes				Strongly agree	Yes	Yes	No
2025-02-15 10:59:57	31–50	Male	North Kordofan State	Umm Ruwaba	No	Agricultural areas, Forests,Near water		Rainy Season	No		No	No		Kill it	No	They cannot distinguish	I don’t know	I don’t know	Rodents, Frogs and toads, Birds, Insects		Farming and land preparation, Harvest season		No	Yes	Incising the area and sucking out the venom						No	No		Opposed	No	Yes				Strongly disagree	No	Yes
2025-02-08 14:39:31	> 50	Male	Khartoum State	Khartoum North	Yes	Agricultural areas, Forests		Rainy Season, Dry season, Summer	Yes	Naja, Atractaspis	Yes	No		Avoid it, Kill it	No	According to the color or patterns	I don’t know	Yes	Rodents, Frogs and toads		Farming and land preparation,They live near houses		No	No	I don’t know						Yes	No		Neutral	No	No				Disagree	Yes	No
2025-02-08 14:05:23	31–50	Female	River Nile State	El Matamma	Yes	Agricultural areas,Near water, Sand dunes, Khalaa		Rainy Season	Yes	I don’t know	Yes	No		Kill it	No	According to the color or patterns	I don’t know	I don’t know	I don’t know		Farming and land preparation, Harvest season,They live near houses, The presence of birds in the house		Yes	Yes	More than one type of treatment is used together					Using poultice plants to extract the fangs, Incising the area and sucking out the venom	No	No		Opposed	No	Yes	No		I don’t know	Strongly disagree	No	Yes
2025-02-06 23:50:24	31–50	Male	Khartoum State	Khartoum	Yes	Agricultural areas, Near houses		Rainy Season	No		No	Yes	They are jinn	Kill it	No	According to the size or shape of the head.	Decreasing	I don’t know	Rodents		Farming and land preparation		No	No	I don’t know						No	No		Opposed	No	Yes				Disagree	No	Yes
2025-02-08 11:46:07	31–50	Male	Khartoum State	Khartoum	Yes	Agricultural areas,Near water		Rainy Season	No		Yes	No		Kill it	I dont know	According to the size or shape of the head.	Increasing	I don’t know	I don’t know		Other	During flood time	Yes	Yes	Incising the area and sucking out the venom						Yes	No		Supportive	I don’t know	Yes				Strongly agree	Yes	Yes	Focus on raising awareness among citizens in rural areas, especially in regions prone to snakes during the autumn season. Also, pay attention to areas that have been abandoned for long periods due to war, as snakes may appear in places where they were previously absent or new species may emerge. Emphasize conducting explorations in these conflict-affected areas before the residents return, if pos…
2025-02-08 12:01:02	31–50	Male	River Nile State	Shendi	No	Forests		Rainy Season	Yes	Python, Burrowing snake	Yes	No		Kill it	Yes	According to the color or patterns, According to the size or shape of the head.	Stable	I don’t know	Rodents, Birds		Farming and land preparation, Harvest season, The presence of birds in the house		No	Yes	More than one type of treatment is used together					Eating or fasting, Incising the area and sucking out the venom	No	No		Opposed	I don’t know	Yes	No		Local	Strongly agree	Yes	No	The myths surrounding them, especially those linking snakes to treasures and spirits.
2025-02-08 12:53:51	31–50	Male	Khartoum State	Khartoum North	No	Agricultural areas, Khalaa		Summer	No		No	No		Kill it	No	I don’t know	I don’t know	I don’t know	I don’t know		I don’t know		No	No	I don’t know						No	No		Neutral	I don’t know	Yes				Strongly agree	Maybe	No
2025-02-08 12:56:02	31–50	Male	River Nile State	Shendi	No	Agricultural areas, Forests, Sand dunes, Khalaa		Summer	No		No	Yes	The snake's mate knows the killer of its partner, and the opposite is true.	Kill it	No	According to the size or shape of the head.	I don’t know	I don’t know	Rodents, Birds		Farming and land preparation, Harvest season		Yes	Yes	More than one type of treatment is used together					Using poultice plants to extract the fangs, Incising the area and sucking out the venom	No	No		Opposed	No	Yes	No		Local	Strongly disagree	Yes	No	What are the snakes benefits?
2025-02-08 13:52:33	31–50	Male	Khartoum State	Khartoum North	No	Forests		Rainy Season	No		Yes	No		Kill it	I dont know	I don’t know	Stable	No	Rodents		Farming and land preparation		No	Yes	Using poultice herbs to extract the fangs	Herbs I don't know the names of					No	No		Neutral	Yes	Yes				Disagree	Yes	Yes	No
2025-02-08 15:49:27	31–50	Male	Sennar State	Sennar	Yes	Agricultural areas, Forests		Summer	Yes	Atractaspis	Yes	Yes	If you kill a snake, its mother will come for revenge.	Kill it	I dont know	They cannot distinguish	I don’t know	I don’t know	Rodents, Birds		Farming and land preparation, Harvest season, The presence of birds in the house		No	Yes	Incising the area and sucking out the venom						No	No		Opposed	I don’t know	Yes				Agree	Yes	No
2025-02-08 18:34:56	31–50	Male	Al Jazirah State	Wad Madani	No	Near water, Near houses		Rainy Season, Summer	No		Yes	No		Avoid it, Kill it	No	I don’t know	Decreasing	I don’t know	Rodents, Birds, Insects		Farming and land preparation, Harvest season,They live near houses		No	Yes	More than one type of treatment is used together					Using poultice plants to extract the fangs, Drink, Incising the area and sucking out the venom	No	No		Neutral	No	Yes	No		Local	Agree	Yes	Yes
2025-02-09 17:59:07	31–50	Male	Al Jazirah State	East al Gazera	No	Agricultural areas, Forests,Near water, Khalaa, Other	Near the Nile	Rainy Season, Dry season, Summer	Yes	Naja nubiae	No	Yes	In the past, it was believed that snakes reflect the image of the person who killed them, so that another snake would come, see the image, and take revenge on the killer.	Kill it	No	They cannot distinguish	Decreasing	I don’t know	I don’t know		Farming and land preparation, Harvest season,They live near houses, Other	During flood time	No	No	I don’t know						No	No		Opposed	No	Yes				Strongly agree	Yes	Yes	Please conduct an awareness campaign in all cities and villages located along the Nile banks.
2025-02-11 20:13:03	31–50	Male	Al Jazirah State	Wad Madani	No	Agricultural areas		Dry season	No		No	No		Kill it	No	They cannot distinguish	Decreasing	No	Rodents		Harvest season		No	Yes	Using poultice herbs to extract the fangs	Herbs I don't know the names of					No	No		Opposed	No	Yes				Neutral	Maybe	Yes
2025-02-16 10:32:00	31–50	Male	River Nile State	Shendi	No	Agricultural areas, Forests, Sand dunes		Rainy Season, Dry season, Summer	Yes	Burrowing snake	No	Yes	The snake's mate knows the killer of its partner, and the opposite is true.	Avoid it, Coexisting with it without interaction	Yes	According to the color or patterns, According to the size or shape of the head.	Decreasing	No	Rodents, Frogs and toads, Birds, Insects		Farming and land preparation, Harvest season,They live near houses, The presence of birds in the house		Yes	Yes	More than one type of treatment is used together					Incising the area and sucking out the venom	No	Yes	Dont kill it and it wont harm you	Supportive	I don’t know	Yes	No		Local	Strongly agree	Yes	Yes	No
2025-02-08 13:32:52	31–50	Male	Khartoum State	Khartoum North	No	Agricultural areas, Forests		Rainy Season, Summer	Yes	Burrowing snake	Yes	Yes	Snakes follow the righteous and guard gold.	Avoid it, Kill it	Yes	According to the color or patterns, According to the size or shape of the head.	Decreasing	I don’t know	Rodents, Frogs and toads, Birds, Insects		Farming and land preparation, Harvest season,They live near houses		No	Yes	Using poultice herbs to extract the fangs	Herbs I don't know the names of					No	No		Opposed	No	Yes				Strongly disagree	Yes	Yes	Snakes benefits
2025-02-08 22:18:13	31–50	Male	River Nile State	Shendi	No	Agricultural areas		Rainy Season	No		Yes	No		Kill it	I dont know	According to the color or patterns	I don’t know	I don’t know	Rodents		Farming and land preparation		No	Yes	Incising the area and sucking out the venom						No	No		Opposed	I don’t know	Yes				Agree	Yes	Yes	No
2025-02-12 00:16:22	31–50	Male	Khartoum State	Khartoum	No	Near houses		Rainy Season	No		No	No		Kill it	No	I don’t know	I don’t know	No	I don’t know		I don’t know		No	Yes	Using a venom stone						No	No		Opposed	I don’t know	Yes				Strongly agree	Yes	No	The use of their skins, the sale of their venom, eating them, and using them as decoration for knives and swords.
2025-02-08 13:40:22	18–30	Female	River Nile State	El Matamma	Yes	Agricultural areas		Rainy Season	No		Yes	Yes	A snake bite is seen as a sign that the person is afflicted by magic or the evil eye. There is also a belief that you must ask permission from the snake before killing it, as it might be a jinn in the form of a snake.	Avoid it, Kill it	Yes	According to the color or patterns	Increasing	No	Rodents, Insects		Farming and land preparation		Yes	Yes	Using poultice herbs to extract the fangs	Herbs I don't know the names of					No	No		Neutral	No	Yes				Strongly agree	Yes	Yes	I believe that some snakes have a clear association with banana cultivation, as their numbers have noticeably increased since this type of farming began spreading in our area.
2025-02-08 16:20:42	18–30	Female	River Nile State	Shendi	Yes	Agricultural areas, Forests,Near water, Near houses, Khalaa		Rainy Season, Dry season, All year round, Summer, Winter	Yes	Naja, Burrowing snake	Yes	No		Avoid it, Kill it	No	According to the color or patterns, According to the size or shape of the head.	Increasing	Yes	Rodents, Frogs and toads, Birds, Insects, Other	Eggs	Farming and land preparation, Harvest season,They live near houses, The presence of birds in the house		Yes	Yes	Incising the area and sucking out the venom						No	No		Opposed	No	Yes				Strongly agree	Yes	Yes	No
2025-02-25 23:11:05	18–30	Female	Khartoum State	Omdurman	No	Agricultural areas		Rainy Season	No		No	No		Kill it	I dont know	I don’t know	I don’t know	I don’t know	I don’t know		I don’t know		No	No	I don’t know						No	No		Neutral	No	Yes				Strongly agree	Yes	Yes	No
2025-02-08 17:20:08	31–50	Female	River Nile State	Shendi	No	Agricultural areas, Khalaa		Rainy Season	No		No	No		Avoid it	I dont know	I don’t know	Decreasing	I don’t know	Frogs and toads		Farming and land preparation		No	Yes	Using poultice herbs to extract the fangs	Usher (Calotropis)					No	No		Neutral	I don’t know	Yes				Disagree	Maybe	Yes
2025-02-08 19:10:21	31–50	Female	River Nile State	El Matamma	Yes	Agricultural areas, Near houses		Rainy Season, Winter	Yes	Naja	No	Yes	It is believed that some of them are jinn or demons.	Avoid it, Kill it	No	According to the size or shape of the head.	I don’t know	I don’t know	I don’t know		Farming and land preparation,They live near houses		No	Yes	Incising the area and sucking out the venom						No	No		Opposed	I don’t know	Yes				Strongly disagree	Maybe	Yes
2025-02-10 09:57:54	31–50	Female	Al Jazirah State	South al Gazera	Yes	Agricultural areas, Forests, Khalaa		Dry season, Summer	No		No	No		Avoid it	I dont know	According to the color or patterns	Decreasing	I don’t know	I don’t know		The presence of birds in the house		Yes	Yes	Other				Placing a frog after opening its abdomen and tying it to the site of the bite, which helps extract the snake's fangs		No	No		Neutral	I don’t know	Yes				Neutral	Maybe	Yes	Conduct studies on how frogs can assist in removing the fangs.
2025-02-08 16:25:18	> 50	Female	Khartoum State	Khartoum	No	Agricultural areas		Rainy Season	No		Yes	No		Kill it	Yes	I don’t know	I don’t know	I don’t know	I don’t know		They live near houses		No	Yes	More than one type of treatment is used together						No	No		Opposed	I don’t know	Yes	No		Imported	Disagree	Maybe	No
2025-02-08 22:26:27	31–50	Female	River Nile State	El Matamma	No	Agricultural areas		All year round	No		Yes	No		Avoid it	I dont know	I don’t know	I don’t know	I don’t know	I don’t know		Farming and land preparation		No	Yes	I don’t know						No	No		Neutral	No	Yes				Agree	Maybe	Yes	No
2025-02-08 23:31:43	> 50	Female	River Nile State	Shendi	No	Agricultural areas		Summer	No		No	No		Kill it	No	I don’t know	I don’t know	I don’t know	I don’t know		I don’t know		No	No	I don’t know						No	No		Neutral	No	Yes				Strongly disagree	No	No	No
2025-02-08 10:46:50	18–30	Female	Sennar State	Sinjah	Yes	Agricultural areas, Forests,Near water, Near houses, Khalaa		Rainy Season	Yes	Atractaspis	Yes	No		Kill it	No	According to the color or patterns	I don’t know	I don’t know	Rodents, Birds		Farming and land preparation,They live near houses, The presence of birds in the house		Yes	Yes	Using poultice herbs to extract the fangs	Herbs I don't know the names of					No	No		Opposed	I don’t know	Yes				Neutral	Yes	Yes	Good luck
2025-02-08 16:25:36	18–30	Female	River Nile State	El Matamma	Yes	Agricultural areas, Forests		All year round, Summer	No		Yes	Yes	They believe that in places where birds are found, there are snakes because they prey on them	Kill it	I dont know	According to the size or shape of the head.	Decreasing	No	Birds, Insects		Farming and land preparation, The presence of birds in the house		Yes	Yes	Incising the area and sucking out the venom						Yes	No		Opposed	No	Yes				Strongly disagree	Yes	Yes
2025-02-12 11:31:58	18–30	Female	Khartoum State	Khartoum	No	Agricultural areas, Khalaa		Rainy Season	No		No	No		Avoid it, Kill it	I dont know	According to the color or patterns, According to the size or shape of the head.	I don’t know	I don’t know	Rodents, Insects		Farming and land preparation, Harvest season		No	Yes	Incising the area and sucking out the venom						No	No		Opposed	I don’t know	Yes				Strongly agree	Maybe	No
2025-02-08 14:19:50	31–50	Female	River Nile State	Shendi	Yes	Agricultural areas, Near houses, Khalaa		Rainy Season, Summer	No		Yes	Yes	If the birds gather in a high place, lined up, they say there is a snake on the ground.	Avoid it, Kill it	I dont know	According to the color or patterns	Increasing	Yes	Rodents, Frogs and toads, Birds, Insects		Farming and land preparation		Yes	Yes	Incising the area and sucking out the venom						No	No		Opposed	No	Yes				Neutral	Yes	Yes
2025-02-08 19:33:01	31–50	Female	Khartoum State	Khartoum	No	Agricultural areas		Rainy Season, Summer	No		No	No		Kill it	I dont know	They cannot distinguish, I don’t know	I don’t know	I don’t know	Rodents, Insects		They live near houses		No	No	Incising the area and sucking out the venom						No	No		Opposed	I don’t know	Yes				Neutral	Yes	No	Symptoms of a venomous snake bite versus a non-venomous bite, and appropriate treatment
2025-02-16 14:22:23	31–50	Female	River Nile State	El Matamma	No	Agricultural areas		Rainy Season	No		Yes	No		Kill it	Yes	According to the size or shape of the head.	Decreasing	Yes	Frogs and toads		Farming and land preparation		No	Yes	Incising the area and sucking out the venom						No	No		Opposed	No	Yes				Strongly agree	Yes	Yes
2025-02-08 22:11:11	> 50	Female	Khartoum State	Khartoum North	No	Near houses		Summer	No		No	No		Avoid it	I dont know	I don’t know	I don’t know	I don’t know	I don’t know		They live near houses		No	No	I don’t know						No	No		Opposed	I don’t know	Yes				Strongly disagree	No	Yes
2025-02-11 13:56:29	18–30	Female	Kassala State	Rural West Kassala	Yes	Agricultural areas,Near water, Near houses, Khalaa		Rainy Season, Dry season, Summer	Yes	Naja haje	No	No		Avoid it, Kill it	I dont know	According to the color or patterns	Increasing	Yes	Rodents, Frogs and toads, Insects		Farming and land preparation,They live near houses		Yes	Yes	Incising the area and sucking out the venom						No	No		Neutral	I don’t know	Yes				Strongly agree	Yes	Yes	In some rural areas where they currently live, such as the west, people believe that when someone is bitten by a snake or scorpion, placing a SIM card on the bite site can reduce the pain. They notice that the pain gradually lessens and attribute this improvement to the potato as a treatment for the bite.
2025-02-10 01:13:17	18–30	Female	River Nile State	Shendi	No	Agricultural areas		Rainy Season	No		No	No		Avoid it, Kill it	I dont know	I don’t know	Stable	I don’t know	Rodents, Frogs and toads		Harvest season, Other	During rainy season	No	Yes	More than one type of treatment is used together					Incising the area and sucking out the venom	No	No		Supportive	No	Yes	Yes	I dont know	Local	Strongly disagree	Yes	Yes
2025-02-15 23:02:52	18–30	Female	River Nile State	El Matamma	Yes	Agricultural areas,Near water, Near houses		Rainy Season	No		No	No		Avoid it, Hunt it, Kill it	Yes	According to the color or patterns, According to the size or shape of the head.	Increasing	Yes	Rodents, Frogs and toads		Farming and land preparation,They live near houses, While hunting		Yes	Yes	Incising the area and sucking out the venom						Yes	No		Opposed	No	Yes				Disagree	Maybe	Yes	Just add one point regarding the extraction of snake fangs: I witnessed moments of fang removal from a person’s hand, and the method used was traditional, employing horsehair or donkey hair, which proved to be effective.
2025-02-08 19:42:24	31–50	Female	Khartoum State	Khartoum North	Yes	Agricultural areas, Forests, Khalaa		Rainy Season, Summer	No		No	No		Avoid it, Kill it	I dont know	According to the size or shape of the head.	Stable	I don’t know	I don’t know		Farming and land preparation, The presence of birds in the house		No	Yes	Using poultice herbs to extract the fangs	Herbs I don't know the names of					No	No		Opposed	I don’t know	Yes				Strongly disagree	Maybe	Yes	Which are the snake species? and the most dangerous ones?
2025-02-09 08:38:58	31–50	Female	Khartoum State	Khartoum	No	Agricultural areas, Forests,Near water		Rainy Season	No		No	No		Avoid it, Kill it	Yes	I don’t know	I don’t know	I don’t know	Rodents, Frogs and toads		Farming and land preparation		No	Yes	Incising the area and sucking out the venom						No	No		Neutral	Yes	Yes				Strongly disagree	Yes	Yes
2025-02-09 20:30:12	> 50	Male	Khartoum State	Khartoum North	Yes	Agricultural areas, Forests		Summer	Yes	Echis, Naja	Yes	No		Avoid it, Kill it	Yes	They cannot distinguish	Increasing	Yes	Rodents, Frogs and toads, Other snakes, Birds, Insects		Farming and land preparation,They live near houses		Yes	Yes	More than one type of treatment is used together					Using poultice plants to extract the fangs, Incising the area and sucking out the venom	No	No		Opposed	No	Yes	No		Local	Strongly agree	Yes	Yes	Local antivenom production is a must
2025-02-09 01:27:15	31–50	Male	Red Sea State	Port Sudan	No	Near water		Dry season	No		No	No		Avoid it	No	I don’t know	I don’t know	I don’t know	I don’t know		I don’t know		No	No	I don’t know						No	No		Neutral	No	Yes				Neutral	Maybe	Yes
2025-02-08 13:24:02	31–50	Male	Khartoum State	Khartoum North	No	Khalaa		Rainy Season	No		No	Yes		Kill it	No	According to the color or patterns	I don’t know	I don’t know	I don’t know		I don’t know		No	Yes	Using poultice herbs to extract the fangs	Herbs I don't know the names of					No	No		Opposed	No	Yes				Strongly disagree	Maybe	Yes
2025-02-08 11:36:01	> 50	Male	Khartoum State	Khartoum North	No	Agricultural areas, Forests		Rainy Season	No		No	Yes	If the snake is killed, its offspring will come and take revenge on the killer.	Kill it	No	According to the size or shape of the head.	Decreasing	I don’t know	I don’t know		Farming and land preparation, Harvest season,They live near houses		No	Yes	Incising the area and sucking out the venom						No	No		Opposed	No	Yes				Strongly disagree	Yes	No	There is a belief that spitting venom on the eye either enhances its ability or, conversely, impairs vision. However, if it comes into contact with the nose, it is considered deadly.
2025-02-08 22:26:48	18–30	Female	River Nile State	Berber	Yes	Near water		Summer	No		Yes	Yes		Kill it	Yes	According to the size or shape of the head.	Decreasing	Yes	Rodents		They live near houses		Yes	Yes	Using a venom stone						No	No		Neutral	No	Yes				Neutral	Yes	Yes	The treatment for a snakebite is believed to involve using what is known as *“the horn,”* which is considered very effective in absorbing the venom.
2025-02-09 02:26:45	> 50	Male	River Nile State	Berber	Yes	Agricultural areas		Rainy Season, Summer	Yes	I don’t know	Yes	Yes	Guarding treasures and the snake that have a Jewel	Kill it	Yes	According to the color or patterns	I don’t know	I don’t know	Rodents		Farming and land preparation		Yes	Yes	More than one type of treatment is used together					Incising the area and sucking out the venom	No	No		Opposed	No	Yes	No		Imported	Strongly disagree	Yes	No	I believe there should have been an option to provide the names of snakes along with their pictures, including both their scientific and local names, for example, python, burrowing snakes, and Al-Qadr.
2025-03-10 06:40:56	18–30	Male	Al Jazirah State	Al-Hasaheisa	Yes	Agricultural areas, Near houses, Sand dunes, Khalaa		Summer, Winter	No		No	No		Avoid it, Kill it	I dont know	They cannot distinguish	I don’t know	No	I don’t know		Farming and land preparation, Harvest season,They live near houses		No	Yes	Incising the area and sucking out the venom						No	No		Neutral	No	Yes				Strongly agree	Yes	Yes
2025-02-10 16:31:48	31–50	Male	Al Jazirah State	Al-Hasaheisa	Yes	Agricultural areas, Khalaa		Rainy Season	No		Yes	No		Avoid it, Kill it	I dont know	I don’t know	I don’t know	I don’t know	Rodents, Frogs and toads, Insects		Farming and land preparation, Harvest season		No	Yes	More than one type of treatment is used together					Using poultice plants to extract the fangs, Incising the area and sucking out the venom	No	No		Neutral	I don’t know	Yes	No		Local	Strongly agree	Yes	Yes
2025-02-09 20:26:00	18–30	Female	Al Jazirah State	East al Gazera	Yes	Agricultural areas		All year round	No		No	Yes	If the male snake is killed, it captures the image of the killer, and the female comes to take revenge on him	Kill it	I dont know	According to the size or shape of the head.	Increasing	I don’t know	Rodents, Birds		The presence of birds in the house		No	Yes	Incising the area and sucking out the venom						No	No		Opposed	I don’t know	Yes				Strongly agree	Maybe	Yes
2025-02-21 22:54:40	31–50	Male	Khartoum State	Jebel Aulia	No	Agricultural areas, Forests,Near water		Rainy Season, Summer	No		Yes	No		Avoid it	I dont know	They cannot distinguish	Decreasing	I don’t know	Rodents		Farming and land preparation		No	No	I don’t know						No	No		Opposed	No	Yes				Strongly agree	Yes	Yes	Snakes are important for ecosystems
2025-04-01 23:06:16	31–50	Male	West Kordofan State	En Nahud	Yes	Agricultural areas, Khalaa		Rainy Season	Yes	Echis	Yes	Yes	The connection between snakes and jinn	Kill it	Yes	According to the color or patterns	Decreasing	I don’t know	Rodents		Farming and land preparation, Harvest season		Yes	Yes	More than one type of treatment is used together						No	No		Neutral	I don’t know	Yes	No		Local	Strongly agree	Maybe	No
2025-02-09 01:54:59	31–50	Male	South Kordofan State	Rashad	Yes	Agricultural areas, Forests, Khalaa		Rainy Season	Yes	Naja, Naja haje, Bitis	No	No		Kill it	No	According to the color or patterns	Decreasing	No	Rodents, Frogs and toads, Birds, Other	Lizards	Farming and land preparation, Harvest season,They live near houses, The presence of birds in the house		Yes	Yes	More than one type of treatment is used together					Using poultice plants to extract the fangs, Drink	No	No		Opposed	No	Yes	Yes	Plants	Local	Neutral	Yes	Yes
2025-04-01 23:12:21	18–30	Male	South Darfur State	Bilail	No	Forests		Dry season	No		No	No		Kill it	No	I don’t know	I don’t know	I don’t know	I don’t know		I don’t know		No	No	I don’t know						No	No		Opposed	I don’t know	No				Strongly disagree	No	No
2025-04-01 22:39:59	31–50	Male	South Darfur State	Nyala	No	Agricultural areas, Forests, Sand dunes		Rainy Season	Yes	Echis, Psammophis	No	No		Kill it	Yes	According to the color or patterns	Decreasing	No	Insects		Harvest season		No	Yes	Using poultice herbs to extract the fangs	Herbs I don't know the names of					No	No		Supportive	No	Yes				Neutral	Yes	Yes
2025-02-08 12:39:30	31–50	Female	River Nile State	Atbara	No	Agricultural areas		All year round	No		No	No		Kill it	No	I don’t know	I don’t know	I don’t know	I don’t know		Farming and land preparation		No	No	I don’t know						No	No		Neutral	No	Yes				Neutral	No	Yes	No
2025-02-09 00:02:18	31–50	Female	Khartoum State	Khartoum	No	Agricultural areas, Forests, Khalaa		Summer	No		No	No		Avoid it	No	They cannot distinguish	Decreasing	I don’t know	Rodents		I don’t know		No	Yes	Incising the area and sucking out the venom						No	No		Opposed	No	Yes				Neutral	Maybe	Yes
2025-02-08 23:09:34	31–50	Male	Khartoum State	Khartoum North	No	Agricultural areas		Summer	No		No	Yes	If you kill a snake, there will be a snake from its relatives that will chase you.	Avoid it	I dont know	According to the size or shape of the head.	I don’t know	I don’t know	Rodents, Frogs and toads, Birds		Farming and land preparation		No	Yes	Incising the area and sucking out the venom						No	No		Opposed	I don’t know	Yes				Strongly agree	Yes	Yes
2025-02-08 11:14:24	31–50	Female	White Nile State	Kusti	Yes	Near water		Rainy Season	No		No	Yes	They are jinn	Avoid it, Kill it	Yes	I don’t know	Decreasing	I don’t know	Rodents, Birds		They live near houses		Yes	Yes	Incising the area and sucking out the venom						No	No		Opposed	I don’t know	Yes				Neutral	No	Yes	No
2025-02-10 08:33:09	> 50	Female	Northern State	Burgaig	Yes	Near water		All year round	No		No	Yes	They are jinn	Kill it	Yes	They cannot distinguish	Stable	No	I don’t know		They live near houses		No	Yes	Using poultice herbs to extract the fangs	Colocynth					No	No		Neutral	I don’t know	Yes				Neutral	Maybe	Yes	There is a Hadeeth regarding how to treat snakes
2025-02-08 13:38:59	31–50	Male	West Kordofan State	Al Udayyah	Yes	Agricultural areas, Forests, Khalaa		Rainy Season, Dry season, Summer	Yes	Naja, Echis, Bitis	Yes	Yes	They are jinn	Avoid it	Yes	They cannot distinguish	Stable	I don’t know	Rodents, Birds		Farming and land preparation, Harvest season,They live near houses, The presence of birds in the house		Yes	No	I don’t know						Yes	No		Neutral	No	Yes				Strongly agree	Yes	Yes
2025-04-01 21:19:39	> 50	Male	South Darfur State	Nyala	No	Agricultural areas, Forests		Winter	Yes	Echis	No	No		Avoid it, Hunt it	I dont know	I don’t know	Decreasing	I don’t know	I don’t know		Farming and land preparation, Harvest season		No	No	I don’t know						No	No		Opposed	I don’t know	Yes				Strongly disagree	Maybe	Yes	None
2025-02-08 12:21:45	18–30	Male	Northern State	Al Goled	Yes	Agricultural areas		Rainy Season	Yes	Cerastes	No	Yes	They are jinn	Avoid it, Hunt it, Kill it	I dont know	According to the color or patterns	Increasing	I don’t know	Rodents, Other snakes, Birds		Farming and land preparation, Harvest season,They live near houses, While hunting		No	Yes	More than one type of treatment is used together					Using poultice plants to extract the fangs, Incising the area and sucking out the venom, Using a venom stone	No	No		Opposed	No	Yes	No		I don’t know	Strongly agree	Yes	Yes
2025-02-13 22:20:19	> 50	Female	Al Jazirah State	Wad Madani	No	Other	Trees	Rainy Season	No		No	No		Kill it	Yes	According to the size or shape of the head.	I don’t know	I don’t know	Birds		The presence of birds in the house		No	No	I don’t know						No	No		Opposed	I don’t know	Yes				Strongly agree	Maybe	No	No. Thanks
2025-02-22 08:49:16	18–30	Female	River Nile State	Shendi	No	Agricultural areas, Forests,Near water, Khalaa		Rainy Season	No		Yes	No		Kill it	Yes	According to the size or shape of the head.	Decreasing	Yes	Rodents		I don’t know		Yes	Yes	Incising the area and sucking out the venom						Yes	No		Opposed	I don’t know	Yes				Neutral	Maybe	Yes
2025-02-08 21:59:47	31–50	Female	Al Jazirah State	Al Kamlin	No	Agricultural areas		Rainy Season	No		Yes	No		Kill it	Yes	According to the color or patterns	I don’t know	I don’t know	Frogs and toads, Birds		Farming and land preparation, Harvest season		No	Yes	Incising the area and sucking out the venom						No	No		Neutral	No	Yes				Strongly agree	Yes	Yes	In our area, they become more common during land preparation for planting. We recognize them when birds gather in an area, as they feed on bird eggs. We treat them using mixtures for fang extraction or by cutting the area with a knife.
2025-02-08 12:46:01	> 50	Male	Khartoum State	Khartoum North	No	Agricultural areas, Forests,Near water, Khalaa		Rainy Season, Summer	No		No	No		Avoid it, Kill it	Yes	I don’t know	I don’t know	I don’t know	Rodents, Insects, Other		Farming and land preparation,They live near houses, The presence of birds in the house		No	Yes	Incising the area and sucking out the venom						No	No		Opposed	I don’t know	Yes				Neutral	Maybe	Yes	No
2025-02-08 18:17:21	18–30	Female	River Nile State	Shendi	Yes	Khalaa		All year round	No		Yes	No		Kill it	I dont know	According to the color or patterns	I don’t know	I don’t know	I don’t know		Farming and land preparation		Yes	Yes	Incising the area and sucking out the venom						Yes	No		Opposed	No	Yes				Strongly disagree	Maybe	No
2025-02-08 11:57:03	> 50	Male	Al Jazirah State	Wad Madani	Yes	Agricultural areas, Near houses, Khalaa		Rainy Season, Summer	No		Yes	No		Kill it	I dont know	According to the color or patterns	Stable	Yes	Rodents, Birds		Farming and land preparation,They live near houses, The presence of birds in the house		Yes	Yes	More than one type of treatment is used together					Incising the area and sucking out the venom	No	No		Opposed	No	Yes	No		Imported	Strongly disagree	Yes	Yes
2025-02-08 21:50:12	> 50	Male	South Darfur State	Nyala	Yes	Forests		Summer	Yes	Echis, Naja haje	Yes	No		Kill it	I dont know	According to the color or patterns	Decreasing	No	Rodents		Farming and land preparation		No	Yes	More than one type of treatment is used together					Incising the area and sucking out the venom	No	No		Opposed	I don’t know	Yes	No		Local	Strongly disagree	Maybe	No
2025-02-08 16:29:18	18–30	Female	North Darfure State	Tawisha	No	Agricultural areas		Rainy Season	Yes	Python	No	No		Kill it	No	According to the size or shape of the head.	I don’t know	I don’t know	I don’t know		I don’t know		Yes	Yes	More than one type of treatment is used together					Incising the area and sucking out the venom	No	No		Opposed	No	Yes	No		I don’t know	Strongly disagree	Maybe	Yes	No
2025-02-08 11:05:40	31–50	Male	Al Qadarif State	Al Qadarif	No	Agricultural areas		Rainy Season	No		Yes	No		Avoid it	No	I don’t know	Decreasing	No	Rodents		Farming and land preparation		No	Yes	More than one type of treatment is used together						No	No		Neutral	No	No	No		Local	Agree	Maybe	Yes
2025-02-08 21:55:40	> 50	Male	South Kordofan State	Abasya	Yes	Agricultural areas, Forests,Near water, Near houses		Rainy Season	Yes	Naja ،Echis sp، Python، ابلمبة	Yes	No		Avoid it, Hunt it, Kill it	I dont know	According to the color or patterns	Decreasing	I don’t know	Rodents, Birds, Insects		Farming and land preparation, Harvest season		Yes	Yes	Other				Using garlic to extract the snake's fangs		No	No		Opposed	I don’t know	Yes				Neutral	Maybe	Yes
2025-02-08 11:59:19	> 50	Male	Khartoum State	Omdurman	No	Agricultural areas, Forests,Near water		Rainy Season, Summer	No		No	No		Avoid it, Kill it	No	They cannot distinguish	Decreasing	I don’t know	I don’t know		Farming and land preparation, Harvest season		No	No	I don’t know						No	No		Neutral	No	Yes				Strongly agree	Maybe	No	Which snakes do we have in Sudan?
2025-02-08 11:25:37	18–30	Female	River Nile State	Atbara	Yes	Agricultural areas,Near water, Near houses		All year round	Yes	Naja, Python	Yes	Yes	The sea and the superstitions that the area is haunted, bringing snakes	Kill it	I dont know	According to the color or patterns, According to the size or shape of the head.	I don’t know	I don’t know	Rodents, Frogs and toads, Other snakes, Birds, Insects		Farming and land preparation,They live near houses		No	Yes	Incising the area and sucking out the venom						No	No		Opposed	No	No				Agree	Yes	Yes
2025-02-09 01:37:30	31–50	Female	Al Jazirah State	Wad Madani	No	Agricultural areas		Dry season	No		No	No		Kill it	I dont know	I don’t know	Decreasing	I don’t know	Rodents		Farming and land preparation		No	Yes	Incising the area and sucking out the venom						No	No		Opposed	I don’t know	Yes				Disagree	Maybe	Yes
2025-02-08 10:38:28	31–50	Female	River Nile State	Ad-Dāmar	Yes	Near houses		Summer	Yes	Naja nubiae	Yes	Yes	There is a giant snake, like an anaconda, that enters periodically, takes one of the animals, and returns to its place. It has lived for a very long time, according to the villagers. However, the residents are divided about killing it because it could pose a danger to them. Some believe it is not an ordinary snake, but rather a jinn	Kill it	Yes	According to the color or patterns, According to the size or shape of the head.	Increasing	No	Rodents, Frogs and toads, Birds, Other	Young goats and sheep, especially on the Nile islands	They live near houses		Yes	Yes	Incising the area and sucking out the venom						No	Yes	Jin	Neutral	No	Yes				Strongly disagree	Yes	Yes
2025-02-08 20:01:42	31–50	Female	Northern State	Dongola	No	Agricultural areas,Near water, Sand dunes		Rainy Season, Summer	No		No	No		Kill it	I dont know	I don’t know	I don’t know	I don’t know	I don’t know		I don’t know		Yes	Yes	Using a venom stone						No	No		Neutral	I don’t know	No				Strongly agree	No	No	No
2025-02-08 15:43:35	31–50	Male	White Nile State	Rabak	No	Agricultural areas, Other	Near the Nile	All year round	Yes	Echis	No	Yes	If you kill a snake, another snake will come to take revenge on you. The snake can recognize you through an image fixed in the eyes of the snake it killed, and then it will track you. It is undoubtedly a legendary story, but it is common among certain segments of society.	Avoid it, Kill it	Yes	According to the color or patterns, According to the size or shape of the head.	Stable	I don’t know	Rodents, Frogs and toads, Other snakes, Insects		Farming and land preparation, Harvest season,They live near houses		No	Yes	Using a venom stone						No	No		Opposed	No	Yes				Strongly agree	Maybe	Yes
2025-02-08 12:37:58	> 50	Male	Northern State	Merwe	Yes	Agricultural areas, Sand dunes, Khalaa		Rainy Season, Dry season, Summer	Yes	Python, Cersates, Others	Yes	Yes	They are jinn	Kill it	Yes	According to the size or shape of the head.	Increasing	Yes	Rodents, Frogs and toads, Birds, Insects		Farming and land preparation, Harvest season,They live near houses		Yes	Yes	More than one type of treatment is used together					Using poultice plants to extract the fangs, Incising the area and sucking out the venom, Using a venom stone	No	No		Opposed	No	Yes	No		I don’t know	Strongly disagree	Yes	Yes	None
2025-02-10 14:25:52	31–50	Male	Khartoum State	Omdurman	No	Near houses		Rainy Season	No		No	No		Kill it	No	According to the color or patterns	Decreasing	I don’t know	I don’t know		They live near houses		No	Yes	Incising the area and sucking out the venom						No	No		Neutral	No	Yes				Strongly agree	Yes	Yes
2025-02-08 11:35:13	31–50	Male	Northern State	Merwe	Yes	Agricultural areas		Rainy Season	No		No	No		Kill it	I dont know	According to the size or shape of the head.	I don’t know	I don’t know	Rodents, Birds		They live near houses, The presence of birds in the house		Yes	Yes	Incising the area and sucking out the venom						No	No		Opposed	I don’t know	Yes				Strongly disagree	Maybe	Yes
2025-02-08 19:17:14	> 50	Female	Khartoum State	Sharg Alnil	No	Other	Store rooms	Rainy Season	No		Yes	Yes	Its connection to jinn and demons.	Avoid it	Yes	I don’t know	I don’t know	I don’t know	I don’t know		I don’t know		No	Yes	More than one type of treatment is used together					Using poultice plants to extract the fangs, Drink, Using a venom stone	No	No		Opposed	I don’t know	Yes	No		I don’t know	Strongly disagree	Yes	No
2025-02-09 13:31:10	> 50	Male	Red Sea State	Port Sudan	Yes	Agricultural areas, Forests, Sand dunes, Khalaa		Rainy Season, Summer	Yes	Burrowing snake	No	Yes	Some believe there is a connection between it and the jinn, and some believe that the snake takes revenge for the killed snake	Kill it	I dont know	According to the color or patterns	Decreasing	I don’t know	Rodents, Birds, Insects		Farming and land preparation,They live near houses		Yes	Yes	Using poultice herbs to extract the fangs	Herbs I don't know the names of					No	No		Opposed	I don’t know	Yes				Strongly disagree	Maybe	Yes
2025-02-08 17:26:40	18–30	Male	Kassala State	Kassala	Yes	Agricultural areas, Near houses		All year round	Yes	Naja	No	Yes	If you kill a snake, its sibling may appear and kill you if you do not bury it.	Avoid it, Hunt it, Kill it	Yes	According to the color or patterns	Decreasing	Yes	Rodents, Birds		Farming and land preparation,They live near houses		Yes	Yes	Incising the area and sucking out the venom						No	No		Neutral	No	Yes				Agree	Yes	Yes
2025-02-06 12:18:50	31–50	Female	Khartoum State	Khartoum	No	Agricultural areas		Rainy Season	No		No	No		Kill it	No	They cannot distinguish	Stable	I don’t know	Rodents		Farming and land preparation		No	Yes	More than one type of treatment is used together					Incising the area and sucking out the venom	No	No		Opposed	I don’t know	Yes				Strongly agree	Yes	Yes
2025-02-08 22:27:28	31–50	Female	Khartoum State	Khartoum	No	Khalaa		Dry season	No		No	No		Avoid it	I dont know	I don’t know	I don’t know	I don’t know	I don’t know		I don’t know		No	Yes	More than one type of treatment is used together					Drink	No	No		Opposed	I don’t know	Yes	No		I don’t know	Neutral	Maybe	Yes
2025-02-10 22:55:48	> 50	Female	Al Jazirah State	Wad Madani	No	Agricultural areas		Rainy Season	No		No	Yes	They are jinn	Kill it	I dont know	I don’t know	I don’t know	I don’t know	I don’t know		They live near houses		No	Yes	I don’t know						No	No		Opposed	No	Yes				Strongly disagree	Maybe	Yes	No
2025-03-06 15:20:13	18–30	Female	Sennar State	Sennar	No	Near water		Rainy Season	No		No	No		Kill it	I dont know	According to the size or shape of the head.	I don’t know	I don’t know	Insects		Farming and land preparation		Yes	Yes	Incising the area and sucking out the venom						Yes	No		Opposed	I don’t know	Yes				Strongly disagree	No	Yes
2025-02-08 11:55:03	31–50	Female	Northern State	Merwe	No	Near houses		All year round	Yes	Python	No	No		Kill it	I dont know	I don’t know	Stable	I don’t know	Other	Young goats and sheep, especially on the Nile islands	They live near houses		No	Yes	Incising the area and sucking out the venom						No	No		Opposed	I don’t know	Yes				Strongly agree	Maybe	Yes	Thanks. Good luck
2025-02-09 08:22:08	31–50	Female	Khartoum State	Khartoum North	No	Agricultural areas,Near water		Rainy Season, Summer	No		No	No		Kill it	I dont know	According to the size or shape of the head.	Decreasing	I don’t know	I don’t know		Farming and land preparation, Harvest season		No	No	More than one type of treatment is used together					Drink	No	No		Opposed	I don’t know	Yes	No		I don’t know	Strongly disagree	Maybe	Yes
2025-02-22 15:06:32	18–30	Female	River Nile State	Berber	Yes	Agricultural areas,Near water		Summer	No		Yes	No		Kill it	I dont know	They cannot distinguish	I don’t know	Yes	Frogs and toads		They live near houses		Yes	Yes	More than one type of treatment is used together					Using poultice plants to extract the fangs, Incising the area and sucking out the venom, Using a venom stone	No	No		Opposed	No	Yes	No		Local	Agree	Yes	Yes	The common belief that snakes are dangerous and harmful stems from their bites to children and adults. However, I think that 90% of these incidents would not have occurred if people had behaved calmly, properly, and without panic.
2025-02-08 12:50:42	> 50	Male	Khartoum State	Khartoum North	No	Agricultural areas		Rainy Season	No		No	Yes	They are jinn and demons	Kill it	No	They cannot distinguish	I don’t know	I don’t know	I don’t know		I don’t know		No	No	Incising the area and sucking out the venom						No	No		Opposed	No	Yes				Strongly disagree	Yes	No	Describe the shape, type, and size of the snakes, the places where they are found in homes and farms, where their burrows are, where they hide, and whether they are active at night or during the day. How can a snakebite be avoided? How many people in your area have been bitten or killed by snakes? What symptoms does a bitten person experience? What medicinal herbs are used in traditional medicine…
2025-02-11 18:38:05	18–30	Female	Al Jazirah State	Al-Hasaheisa	Yes	Agricultural areas,Near water, Near houses		Rainy Season	No		Yes	Yes	There are Muslim and non-Muslim snakes, or a devil in disguise. Therefore, it is necessary to say 'Allahu Akbar' (God is Great) in front of them to distinguish the difference.	Kill it	Yes	I don’t know	I don’t know	I don’t know	Rodents, Birds		They live near houses, The presence of birds in the house		Yes	Yes	I don’t know						No	Yes		Opposed	No	Yes				Neutral	Yes	Yes	As for city residents, I don’t think they know much about their traditions regarding snakes.
2025-02-06 11:57:31	31–50	Male	Sennar State	East Sennar	Yes	Khalaa		Rainy Season	Yes	Echis, Naja	Yes	Yes	the snake that have a Jewel	Kill it	Yes	According to the size or shape of the head.	Decreasing	I don’t know	Rodents		Farming and land preparation		No	No	I don’t know						No	No		Opposed	No	Yes				Disagree	Yes	Yes
2025-02-11 14:41:35	31–50	Male	Al Jazirah State	East al Gazera	Yes	Agricultural areas, Forests, Sand dunes, Khalaa		Rainy Season, Dry season	Yes	Atractaspis, Naja, Psammophis	Yes	No		Kill it	No	I don’t know	Decreasing	I don’t know	Birds, Insects		Farming and land preparation, Harvest season		No	Yes	More than one type of treatment is used together					Drink	No	No		Opposed	No	Yes	No		Imported	Neutral	Yes	Yes
2025-04-01 20:25:28	> 50	Male	South Darfur State	Nyala	Yes	Agricultural areas, Forests, Sand dunes		Rainy Season	Yes	Echis, Psammophis	Yes	Yes	Some snakes are not venomous, but they become venomous on Wednesdays	Avoid it, Hunt it, Kill it	Yes	According to the color or patterns	I don’t know	I don’t know	Rodents, Frogs and toads, Birds, Insects, Other	Eggs	Farming and land preparation, Harvest season		Yes	Yes	Using a venom stone						Yes	No		Neutral	No	Yes				Neutral	Yes	Yes	No
2025-02-10 23:09:28	31–50	Female	Khartoum State	Ombada	No	Near water		Rainy Season	No		No	No		Kill it	I dont know	They cannot distinguish	I don’t know	I don’t know	Frogs and toads		The presence of birds in the house		No	No	I don’t know						No	No		Opposed	No	Yes				Strongly agree	Maybe	Yes	They should be taught in schools and included in general awareness programs, just like any other living creature, so we can distinguish between what is beneficial and what is harmful.
2025-02-08 14:09:59	> 50	Male	Al Jazirah State	Al Manaqil	Yes	Agricultural areas, Khalaa		Rainy Season	Yes	Naja	Yes	No		Kill it	Yes	According to the size or shape of the head.	Decreasing	No	Rodents, Birds		Farming and land preparation		No	No	Incising the area and sucking out the venom						No	No		Supportive	No	Yes				Agree	Yes	Yes
2025-02-12 14:54:19	31–50	Female	Blue Nile State	Ad Damazin	No	Agricultural areas, Forests, Khalaa		Dry season	No		Yes	No		Avoid it, Kill it	I dont know	According to the size or shape of the head.	I don’t know	I don’t know	Rodents, Frogs and toads, Insects		Farming and land preparation, Harvest season		No	Yes	More than one type of treatment is used together					Using poultice plants to extract the fangs, Eating or fasting, Incising the area and sucking out the venom	No	No		Opposed	No	Yes	No		Local	Agree	No	Yes
2025-02-12 16:27:07	31–50	Female	Blue Nile State	Ad Damazin	Yes	Near houses		Rainy Season	No		Yes	No		Kill it	I dont know	They cannot distinguish	Decreasing	I don’t know	I don’t know		They live near houses, I don’t know		Yes	Yes	More than one type of treatment is used together					Using poultice plants to extract the fangs, Incising the area and sucking out the venom	No	No		Opposed	I don’t know	Yes	No		I don’t know	Strongly disagree	Maybe	No
2025-04-01 21:19:47	31–50	Female	North Darfure State	Umm Keddada	No	Khalaa		Summer	No		No	No		Avoid it, Kill it	I dont know	I don’t know	I don’t know	I don’t know	Insects		I don’t know		No	No	I don’t know						No	No		Neutral	I don’t know	No				Disagree	Maybe	Yes
2025-02-11 22:42:23	18–30	Female	Al Jazirah State	Al Kamlin	Yes	Near water, Near houses, Khalaa		Rainy Season, Summer	Yes	Echis	No	Yes	The belief is that the appearance of snakes to a person indicates the presence of a devil or jinn accompanying that person. Therefore, they should begin treatment or protection through verses and reciting Surah Al-Baqarah.	Kill it	I dont know	According to the size or shape of the head.	I don’t know	I don’t know	Rodents, Frogs and toads, Insects		Farming and land preparation, Harvest season,They live near houses		Yes	Yes	More than one type of treatment is used together					Incising the area and sucking out the venom	No	No		Opposed	No	Yes	No		Local	Strongly agree	Yes	No
2025-02-08 21:38:50	31–50	Female	River Nile State	Shendi	No	Agricultural areas		Dry season, Summer	No		No	Yes	Snakes and scorpions are manifestations (or symptoms/signs) of عارض	Avoid it, Kill it	I dont know	I don’t know	I don’t know	I don’t know	I don’t know		I don’t know		No	Yes	I don’t know						No	No		Neutral	No	No				Disagree	No	No
2025-03-07 21:21:43	31–50	Male	South Kordofan State	Al-Leri	Yes	Agricultural areas, Forests, Other	Mountains and rocks	Rainy Season	Yes	Atractaspis?Psammophis, Echis, Bitis, واللكودى شكلھا قريب من الاصلة , Two python species (one in mountains and the other in forests), Naja haje and Naja nigricollis وابو دنرق وابو قطية وابو غنامة تصدات صغار الغنم والمريق وابو رجلين امامية ھذة كلھا سامة	Yes	Yes	For example, Kajur is a spiritual father, the snake of the mountains.	Avoid it, Kill it	Yes	According to the color or patterns, According to the size or shape of the head.	Increasing	No	Rodents, Frogs and toads, Birds, Insects, Other		Farming and land preparation, Harvest season,They live near houses		Yes	Yes	More than one type of treatment is used together					Incising the area and sucking out the venom, Using a venom stone	Yes	No		Opposed	No	Yes	Yes	Inhereted abilities	Local	Strongly disagree	Yes	No	We hope that institutions conducting scientific studies visit the area to carry out research up close.
2025-02-08 16:36:39	18–30	Female	White Nile State	Rabak	No	Agricultural areas, Khalaa		Rainy Season	Yes	Burrowing snake	No	No		Kill it	No	According to the size or shape of the head.	I don’t know	I don’t know	Insects		Farming and land preparation, Harvest season		No	No	I don’t know						No	No		Opposed	No	Yes				Strongly disagree	Maybe	Yes	What is the benefit of keeping snakes alive?
2025-02-08 16:46:03	18–30	Female	White Nile State	Rabak	No	Agricultural areas, Khalaa		Rainy Season	Yes	Burrowing snake	No	No		Kill it	No	According to the size or shape of the head.	I don’t know	I don’t know	Insects		Farming and land preparation, Harvest season		No	Yes	Drinks		Lime				No	No		Opposed	No	Yes				Strongly disagree	Maybe	Yes
2025-03-19 01:15:37	18–30	Male	White Nile State	Aj Jabalain	Yes	Agricultural areas, Khalaa	Mountains and rocks	Rainy Season	Yes	Naja	No	Yes	The common belief is that it is a female jinn who takes the form of a snake, which is why many people avoid killing it and flee as soon as they see it	Avoid it	No	According to the color or patterns, According to the size or shape of the head.	Stable	No	Rodents, Birds		Farming and land preparation, Harvest season		No	Yes	Using poultice herbs to extract the fangs	Acacia					No	Yes	The prevailing belief is that if you kill a snake, its companions will come, look at your reflection in the eyes of the dead snake, and then you will become the target of their revenge.	Neutral	No	Yes				Strongly disagree	No	Yes
2025-02-08 21:45:30	31–50	Male	North Kordofan State	Barah	No	Khalaa		Rainy Season, Summer	Yes	Atractaspis, Naja haje, Naja, Echis	Yes	Yes	دبايب مرعي	Kill it	I dont know	According to the color or patterns	I don’t know	I don’t know	Rodents, Other snakes, Birds		Farming and land preparation, Harvest season, The presence of birds in the house		No	Yes	More than one type of treatment is used together					Using poultice plants to extract the fangs, Incising the area and sucking out the venom, Using a venom stone	No	No		Opposed	No	Yes	No		Local	Neutral	Yes	No
2025-02-08 16:44:25	> 50	Male	Red Sea State	Halayeb	Yes	Forests		Rainy Season, Winter	Yes	Echis sp, Psammophis	No	No		Avoid it	I dont know	According to the color or patterns	Decreasing	I don’t know	Rodents, Other snakes, Insects		Farming and land preparation, Harvest season		Yes	Yes	Incising the area and sucking out the venom						No	No		Supportive	No	Yes				Strongly disagree	Maybe	Yes	Developing traditional knowledge and integrating it with scientific knowledge.
2025-02-08 10:38:33	18–30	Male	Sennar State	Sinjah	Yes	Agricultural areas		Rainy Season	Yes	Echis	No	No		Kill it	Yes	According to the color or patterns	I don’t know	I don’t know	Rodents		Farming and land preparation		Yes	Yes	Using poultice herbs to extract the fangs	Herbs I don't know the names of					Yes	No		Opposed	No	Yes				Strongly agree	Yes	Yes	No
2025-02-08 12:19:46	31–50	Male	Blue Nile State	Er Roseires	Yes	Agricultural areas, Forests, Near houses, Sand dunes, Khalaa		Rainy Season	Yes	Naja	Yes	Yes	A type of jinn, and there are stories about snakes in the Roseires Dam area since ancient times, with large sizes and strange shapes according to eyewitnesses.	Avoid it, Kill it	I dont know	According to the color or patterns, According to the size or shape of the head.	I don’t know	I don’t know	Rodents, Other snakes, Birds		Farming and land preparation, Harvest season,They live near houses		Yes	Yes	More than one type of treatment is used together					Using poultice plants to extract the fangs, Drink, Incising the area and sucking out the venom	No	No		Neutral	I don’t know	Yes	No		Local	Strongly agree	Yes	Yes
2025-02-11 08:57:34	18–30	Male	North Darfure State	Kabkabiya	No	Forests, Sand dunes, Khalaa		Summer	No		No	No		Kill it	I dont know	I don’t know	Decreasing	I don’t know	Rodents, Insects		Farming and land preparation, Harvest season		No	Yes	Incising the area and sucking out the venom						No	No		Opposed	No	Yes				Strongly disagree	No	Yes
2025-03-08 15:16:51	18–30	Male	Blue Nile State	Ad Damazin	Yes	Agricultural areas, Khalaa		Rainy Season	No		Yes	Yes		Kill it	Yes	According to the color or patterns	I don’t know	I don’t know	Rodents, Frogs and toads, Birds		Farming and land preparation, Harvest season		No	Yes	Incising the area and sucking out the venom						No	No		Neutral	I don’t know	Yes				Neutral	No	Yes
2025-02-12 10:34:53	31–50	Female	Khartoum State	Khartoum North	No	Agricultural areas,Near water, Other	Near the Nile	Rainy Season, Dry season, All year round, Summer	No		No	Yes	The snake captures an image of its killer with its eyes, so if you kill it, its mother will come and take revenge. There is also a connection between snakes and jinn, and a fear of killing them	Kill it	I dont know	According to the color or patterns, According to the size or shape of the head.	Stable	Yes	Rodents, Frogs and toads, Other snakes, Insects		I don’t know		No	No	I don’t know						No	No		Opposed	No	Yes				Neutral	Maybe	No	اسماء او انواع الثعابين او معلومات عن التي اعرفها ....هل هناك امصال للوقاية.....
2025-02-08 11:56:31	> 50	Male	Khartoum State	Khartoum North	No	Agricultural areas		Rainy Season	No		No	No		Kill it	No	They cannot distinguish	Increasing	Yes	I don’t know		Farming and land preparation		No	No	I don’t know						No	No		Neutral	No	Yes				Agree	Maybe	Yes
2025-02-07 06:00:04	31–50	Male	Northern State	Merwe	No	Agricultural areas		Summer	Yes	Naja	No	Yes		Avoid it, Kill it	Yes	They cannot distinguish	Decreasing	No	Rodents, Frogs and toads, Birds		Farming and land preparation, Harvest season		No	Yes	Using poultice herbs to extract the fangs	Colocynth, Fenugreek, Sidr, Acacia					No	No		Opposed	I don’t know	Yes				Strongly agree	Yes	Yes	None
2025-02-08 20:00:43	31–50	Male	Khartoum State	Khartoum	No	Near water		Summer	No		No	No		Kill it	I dont know	I don’t know	I don’t know	I don’t know	I don’t know		I don’t know		No	No	I don’t know						No	No		Opposed	No	Yes				Agree	Maybe	Yes
2025-02-08 16:31:10	> 50	Male	Al Jazirah State	Al Manaqil	Yes	Agricultural areas, Near houses		Rainy Season	Yes	Echis	Yes	No		Avoid it, Kill it	No	According to the color or patterns	Decreasing	I don’t know	Rodents, Birds		They live near houses, The presence of birds in the house		No	No	Incising the area and sucking out the venom						Yes	No		Supportive	No	Yes				Strongly disagree	No	No
2025-02-08 15:23:02	> 50	Male	White Nile State	Kusti	No	Agricultural areas, Forests		Rainy Season	Yes	Naja	No	No		Kill it	I dont know	According to the size or shape of the head.	I don’t know	I don’t know	Rodents, Birds		Farming and land preparation, Harvest season		No	Yes	Using poultice herbs to extract the fangs	Herbs I don't know the names of					No	No		Opposed	No	Yes				Neutral	Yes	Yes
2025-02-13 12:36:01	18–30	Female	White Nile State	Kusti	No	Agricultural areas		Rainy Season	No		No	No		Kill it	I dont know	I don’t know	I don’t know	I don’t know	I don’t know		Farming and land preparation		No	Yes	Incising the area and sucking out the venom						No	No		Neutral	I don’t know	Yes				Neutral	Maybe	Yes
2025-04-01 20:47:21	18–30	Male	South Darfur State	Bilail	Yes	Agricultural areas		Rainy Season	Yes		No	No		Avoid it	I dont know	They cannot distinguish	Decreasing	I don’t know	Rodents	No	Farming and land preparation		Yes	Yes	Incising the area and sucking out the venom						Yes	No	No	Opposed	No	Yes				Strongly disagree	Yes	Yes	No
2025-02-14 02:35:16	31–50	Female	West Kordofan State	Muglad	Yes	Khalaa		Rainy Season	No		Yes	No		Kill it	I dont know	According to the color or patterns	I don’t know	I don’t know	I don’t know		Farming and land preparation		Yes	Yes	More than one type of treatment is used together					Using poultice plants to extract the fangs, Incising the area and sucking out the venom	No	No		Neutral	No	Yes	Yes	Plants	Local	Strongly disagree	Yes	Yes	I wish you success and guidance. I kindly ask you to provide important and scientific information and education on how to deal with snakes, especially in agricultural areas. Stay well.
2025-04-02 09:19:52	31–50	Male	Khartoum State	Omdurman	No	Agricultural areas		Rainy Season	No		No	Yes		Kill it	I dont know	According to the size or shape of the head.	Decreasing	I don’t know	I don’t know		Farming and land preparation		No	Yes	More than one type of treatment is used together						No	No		Opposed	No	Yes	No		Local	Agree	No	No
2025-02-13 14:51:47	31–50	Male	Al Jazirah State	Al Manaqil	Yes	Agricultural areas, Forests, Near houses, Khalaa		Rainy Season, Summer	Yes	sudanensis Psammophis	No	Yes	The belief that it might be accompanied by a jinn.	Kill it	No	According to the color or patterns, According to the size or shape of the head.	Stable	I don’t know	Rodents, Birds, Insects		Farming and land preparation, Harvest season,They live near houses, The presence of birds in the house		Yes	Yes	Using poultice herbs to extract the fangs	Herbs I don't know the names of					No	No		Opposed	No	Yes				Strongly disagree	Yes	No
2025-02-08 13:30:02	31–50	Female	Khartoum State	Khartoum	No	None		Rainy Season	No		No	No		Kill it	I dont know	I don’t know	I don’t know	I don’t know	I don’t know		I don’t know		No	No	I don’t know						No	No		Opposed	I don’t know	No				Strongly disagree	Maybe	Yes
2025-02-08 22:45:46	31–50	Male	South Darfur State	Es Salam	Yes	Agricultural areas		Rainy Season	Yes		No	No		Kill it	No	According to the color or patterns	I don’t know	I don’t know	Rodents		Farming and land preparation		Yes	No	Using a venom stone						No	No		Opposed	No	Yes				Strongly agree	Maybe	Yes
2025-02-12 16:23:12	31–50	Female	Northern State	Burgaig	Yes	Agricultural areas, Near houses, Khalaa		Rainy Season, Summer	Yes	Naja and Python near agricultural areas, Psammophis near the house	No	No		Avoid it, Hunt it, Kill it	Yes	According to the color or patterns, According to the size or shape of the head.	Decreasing	I don’t know	Rodents, Birds, Insects		Farming and land preparation		No	Yes	Using a venom stone						No	No		Neutral	No	Yes				Agree	Maybe	Yes
2025-02-08 11:35:20	> 50	Female	Khartoum State	Khartoum North	No	Agricultural areas		Summer	No		No	No		Kill it	I dont know	According to the size or shape of the head.	Decreasing	I don’t know	Birds		The presence of birds in the house		No	No	I don’t know						No	No		Opposed	No	Yes				Strongly disagree	Yes	Yes	No
2025-02-08 12:18:17	18–30	Male	River Nile State	Atbara	No	Sand dunes		Rainy Season	Yes	Naja	No	Yes	The snake is a devil, and you must seek refuge in Allah before killing it. You should not be the last thing that it see, so that its sibling doesn't take revenge on you	Avoid it, Kill it	Yes	I don’t know	Decreasing	No	Rodents, Insects		Farming and land preparation		No	Yes	Incising the area and sucking out the venom						Yes	No		Opposed	No	Yes				Neutral	Maybe	Yes	No
2025-03-07 19:30:13	18–30	Male	South Kordofan State	Al-Leri	Yes	Forests		Winter	Yes	Naja	Yes	No		Kill it	No	I don’t know	I don’t know	No	Other		Harvest season		Yes	Yes	More than one type of treatment is used together					Using poultice plants to extract the fangs	Yes	No		Opposed	No	Yes	No		Local	Strongly disagree	Yes	Yes
2025-03-07 19:29:28	31–50	Male	South Kordofan State	Al-Leri	Yes	Agricultural areas, Forests,Near water, Sand dunes, Other	Inside wells and caves	Rainy Season	Yes	Naja	No	No		Hunt it	Yes	According to the color or patterns	Decreasing	I don’t know	Rodents, Birds, Insects		Farming and land preparation, Harvest season, While hunting, Other		Yes	Yes	Incising the area and sucking out the venom						No	No		Neutral	No	Yes				Strongly agree	Yes	No	The economic value of snakes has not been addressed. In South Kordofan, snake skins are considered among the finest and are most commonly used in the leather industry, especially for shoes and saddles.
2025-02-08 12:44:09	> 50	Male	Kassala State	New Halfa	Yes	Agricultural areas, Forests,Near water, Khalaa		Rainy Season	Yes	Echis sp	Yes	Yes	The appearance of the snake's mate a day after one of them is killed, and also the belief in a connection with jinn	Kill it	I dont know	I don’t know	Decreasing	I don’t know	Rodents, Frogs and toads, Birds		Farming and land preparation, Harvest season,They live near houses, Other		Yes	Yes	More than one type of treatment is used together					Using poultice plants to extract the fangs	No	No		Opposed	No	Yes	No		Local	Strongly agree	Maybe	No
2025-02-08 22:47:36	> 50	Male	River Nile State	Ad-Dāmar	Yes	Agricultural areas, Forests, Near houses, Other	Livestock enclosures	All year round	Yes	Burrowing snake, Naja	Yes	Yes	It is said that if you kill a snake, its mate will search for you and will definitely find you.	Kill it	No	According to the color or patterns	Stable	I don’t know	Rodents, Other	Eggs	Farming and land preparation, Harvest season,They live near houses		No	Yes	More than one type of treatment is used together						No	No		Neutral	No	Yes	No		I don’t know	Strongly agree	Yes	Yes
2025-04-01 22:28:58	31–50	Male	South Darfur State	Nyala	Yes	Near water		Rainy Season	Yes	Echis, Naja	Yes	Yes		Kill it	No	According to the color or patterns, According to the size or shape of the head.	Decreasing	Yes	I don’t know		They live near houses		Yes	Yes	Incising the area and sucking out the venom						Yes	No		Supportive	No	Yes				Strongly agree	Maybe	Yes
2025-02-11 08:48:15	18–30	Female	Al Qadarif State	East Galabat	Yes	Agricultural areas,Near water, Khalaa		Rainy Season, Summer	Yes	Echis	Yes	No		Kill it	Yes	According to the color or patterns	I don’t know	Yes	Rodents		Farming and land preparation,They live near houses		Yes	Yes	Using a venom stone						No	No		Neutral	Yes	Yes				Agree	Yes	No	Most snake bites in Gedaref cause kidney failure.
2025-04-01 21:55:20	31–50	Male	South Darfur State	Nyala	Yes	Forests		Rainy Season	Yes	Psammophis	Yes	Yes	A snake is linked to the owner of the garden, and it does not harm any human during the day, but people are afraid of it in the evening.	Kill it	Yes	According to the size or shape of the head.	Decreasing	Yes	Frogs and toads		Farming and land preparation		No	Yes	Using a venom stone						No	Yes	Certain people from some tribes.	Neutral	No	Yes				Disagree	Yes	Yes	No
2025-02-12 13:23:30	31–50	Female	Al Jazirah State	East al Gazera	No	Agricultural areas, Forests , Near houses, Khalaa		All year round	No		No	Yes		Kill it	I dont know	According to the color or patterns	Decreasing	I don’t know	Rodents, Other snakes, Birds		They live near houses, The presence of birds in the house		Yes	Yes	More than one type of treatment is used together					Incising the area and sucking out the venom	No	No		Opposed	No	Yes	No		I don’t know	Strongly agree	Yes	Yes
